# Supplementary material for: Novel Cyanopyrimidine Derivatives as Potential Anticancer Agents
Source: Molecules. 2025 Mar 25;30(7):1453. doi: 10.3390/molecules30071453 (PMC11990787; doi:10.3390/molecules30071453)
Supplement: Supplementary file 1 [file molecules-30-01453-s001.zip]

Archive with 1 entries (1 files):
- molecules-3502327-supplementary.pdf
